# Supplementary material for: Single-guide RNA Cas9 and enhanced-deletion Cas9 rescue a recurrent USH2A-related splicing defect
Source: Mol Ther Nucleic Acids. 2025 Mar 21;36(2):102523. doi: 10.1016/j.omtn.2025.102523 (PMC11999688; doi:10.1016/j.omtn.2025.102523)
Supplement: Table S3. Plasmid sequences [file mmc2.xlsx]

## Sheet: Sheet1
pSPL3-USH2A(PE40)
SV40-Promoter	GGTGTGGAAAGTCCCCAGGCTCCCCAGCAGGCAGAAGTATGCAAAGCATGCATCTCAATTAGTCAGCAACCAGGTGTGGAAAGTCCCCAGGCTCCCCAGCAGGCAGAAGTATGCAAAGCATGCATCTCAATTAGTCAGCAACCATAGTCCCGCCCCTAACTCCGCCCATCCCGCCCCTAACTCCGCCCAGTTCCGCCCATTCTCCGCCCCATGGCTGACTAATTTTTTTTATTTATGCAGAGGCCGAGGCCGCCTCGGCCTCTGAGCTATTCCAGAAGTAGTGAGGAGGCTTTTTTGGAGGCCTAGGCTTTTGCAAA
intervening sequence	AAGCTTGGACTGTGTTTACTTGCAATCCCCCAAAACAGACAGAATGGTGCATCTGTCCAGTGAGGAGAAGTCTGCGGTCACTGCCCTGTGGGGCAAGGTGAATGTGGAAGAAGTTGGTGGTGAGGCCCTGGGCAGGCTGCTGGTTGTCTACCCATGGACCCAGAGGTTCTTCGAGTCCTTTGGGGACCTGTCCTCTGCAAATGCTGTTATGAACAATCCTAAGGTGAAGGCTCATGGCAAGAAGGTGCTGGCTGCCTTCAGTGAGGGTCTGAGTCACCTGGACAACCTCAAAGGCACCTTTGCTAAG
Donor Exon + partial pSPL3 intron	CTGAGTGAACTGCACTGTGACAAGCTGCACGCTCTAGAGTCGACCCAGCAGTAAGTAATACATGTAATGCAACCTATACAAATAGCAATAGTAGCATTAGTAGTAGCAATAATAATAGCAATAGTTGTGTGGTCCATAGTAATCATAGAATATAGGAAAATATTAAGACAAAGAAAAATAGACAGGTTAATTGATAGACTAATAGAAAGAGCAGAAGACAGTGGCAATGAGAGTGAAGGAGAAATATCAGCACTTGTGGAGATGGGGGTGGAGATGGGGCACCATGCTCCTTGGGATGTTGATGATCTGTAGTGCTACAGAAAAATTGTGGGTCACAGTCTATT
Partial USH2A intron 40 sequence	ATGGGGTACGGGATCACCAGCGCACACACCCTTTCCAATATACACACCTGAATATAAAACTAAATAAGCAGATTCCTCTGTTAACAATTTTATTACTCTATTTTAGGCTGGGGCTGAACTTTTGAAGCTGATGAGCAAAATAGTTTCCCATAAAAGATAATTTCATTTGCCAAAATGAAACTACTTTCCGTTATTAATGTTGCAATGAAATGGTTTGAAATATGAGTCTGTGATCTGGACAGAAAGGATGCTCCTGTTCCCAGCTCCAAGAGGGAGTTCTCTAAACAATTACACCCACGGAGAGCGCTGTAAGGTTGTATTTTCATCACCGGCCAGCTGAGCTGTGTGCCTGTCATACTCCCAGTCTCCCCTCCAGTGACAGCCGCATTGACAACATGT…
Acceptor Exon + partial pSPL3 intron	GCAGGATCCCAGATATCTGGTGATCCCGTACCTGTGTGGAAGGAAGCAACCACCACTCTATTTTGTGCATCAGATGCTAAAGCATATGATACAGAGGTACATAATGTTTGGGCCACACATGCCGGTGTACCCACAGACCCCAACCCACAAGAAGTAGTATTGGTAAATGTGACAGAAAATTTTAACATGTGGAAAAATGACATGGTAGAACAGATGCATGAGGATATAATCAGTTTATGGGATCAAAGCCTAAAGCCATGTGTAAAATTAACCCCACTCTGTGTTAGTTTAAAGTGCACTGATTTGAAGAATGATACTAATACCAATAGTAGTAGCGGGAGAATGATAATGGAGAAAGGAGAGATAAAAAACTGCTCTTTCAATATCAGCACAAGCATA…
pSPL3-backbone sequence	GCTCACAAATACCACTGAGATCCAGACATGATAAGATACATTGATGAGTTTGGACAAACCACAACTAGAATGCAGTGAAAAAAATGCTTTATTTGTGAAATTTGTGATGCTATTGCTTTATTTGTAACCATTATAAGCTGCAATAAACAAGTTAACAACAACAATTGCATTCATTTTATGTTTCAGGTTCAGGGGGAGGTGTGGGAGGTTTTTTAAAGCAAGTAAAACCTCTACAAATGTGGTATGGCTGATTATGATCCCCAGGAAGCTCCTCTGTGTCCTCATAAACCCTAACCTCCTCTACTTGAGAGGACATTCCAATCATAGGCTGCCCATCCACCCTCTGTGTCCTCCTGTTAATTAGGTCACTTAACAAAAAGGAAATTGGGTAGGGGTTTT…
EDCas9 (U6-gRNA_CAG-NLS-TREX2-Linker-SpCas9-NLS-T2A-EGFP)
U6 promoter	GAGGGCCTATTTCCCATGATTCCTTCATATTTGCATATACGATACAAGGCTGTTAGAGAGATAATTGGAATTAATTTGACTGTAAACACAAAGATATTAGTACAAAATACGTGACGTAGAAAGTAATAATTTCTTGGGTAGTTTGCAGTTTTAAAATTATGTTTTAAAATGGACTATCATATGCTTACCGTAACTTGAAAGTATTTCGATTTCTTGGCTTTATATATCTTGTGGAAAGGACGAAACACC
gRNA cloning site + scaffold	GGGTCTTCGAGAAGACACGTTTTAGAGCTAGAAATAGCAAGTTAAAATAAGGCTAGTCCGTTATCAACTTGAAAAAGTGGCACCGAGTCGGTGCTTTTTT
intervening sequence	GTTTTAGAGCTAGAAATAGCAAGTTAAAATAAGGCTAGTCCGTTTTTAGCGCGTGCGCCAATTCTGCAGACAAATGGCTCTAGAGGTACC
CAG promoter	CGTTACATAACTTACGGTAAATGGCCCGCCTGGCTGACCGCCCAACGACCCCCGCCCATTGACGTCAATAGTAACGCCAATAGGGACTTTCCATTGACGTCAATGGGTGGAGTATTTACGGTAAACTGCCCACTTGGCAGTACATCAAGTGTATCATATGCCAAGTACGCCCCCTATTGACGTCAATGACGGTAAATGGCCCGCCTGGCATTGTGCCCAGTACATGACCTTATGGGACTTTCCTACTTGGCAGTACATCTACGTATTAGTCATCGCTATTACCATGGTCGAGGTGAGCCCCACGTTCTGCTTCACTCTCCCCATCTCCCCCCCCTCCCCACCCCCAATTTTGTATTTATTTATTTTTTAATTATTTTGTGCAGCGATGGGGGCGGGGGG…
NLS + TREX2 + Linker	GTTGGACCGGTGCCACCATGGACTATAAGGACCACGACGGAGACTACAAGGATCATGATATTGATTACAAAGACGATGACGATAAGATGGCCCCAAAGAAGAAGCGGAAGGTCGGTATCCACGGAGTCCCAGCAGCCTCCGAGGCACCCCGGGCCGAGACCTTTGTGTTCCTGGACCTGGAAGCCACTGGGCTCCCCAGTGTGGAGCCCGAGATTGCCGAGCTGTCCCTCTTTGCTGTCCACCGCTCCTCCCTGGAGAACCCGGAGCACGACGAGTCTGGTGCCCTAGTATTGCCCCGGGTCCTGGACAAGCTCACGCTGTGCATGTGCCCGGAGCGCCCCTTCACTGCCAAGGCCAGCGAGATCACCGGCCTGAGCAGTGAGGGCCTGGCGCGATGCC…
SpCas9	GACAAGAAGTACAGCATCGGCCTGGACATCGGCACCAACTCTGTGGGCTGGGCCGTGATCACCGACGAGTACAAGGTGCCCAGCAAGAAATTCAAGGTGCTGGGCAACACCGACCGGCACAGCATCAAGAAGAACCTGATCGGAGCCCTGCTGTTCGACAGCGGCGAAACAGCCGAGGCCACCCGGCTGAAGAGAACCGCCAGAAGAAGATACACCAGACGGAAGAACCGGATCTGCTATCTGCAAGAGATCTTCAGCAACGAGATGGCCAAGGTGGACGACAGCTTCTTCCACAGACTGGAAGAGTCCTTCCTGGTGGAAGAGGATAAGAAGCACGAGCGGCACCCCATCTTCGGCAACATCGTGGACGAGGTGGCCTACCACGAGAAGTACCCCACC…
T2A-EGFP	GAGGGCAGAGGAAGTCTGCTAACATGCGGTGACGTCGAGGAGAATCCTGGCCCAGTGAGCAAGGGCGAGGAGCTGTTCACCGGGGTGGTGCCCATCCTGGTCGAGCTGGACGGCGACGTAAACGGCCACAAGTTCAGCGTGTCCGGCGAGGGCGAGGGCGATGCCACCTACGGCAAGCTGACCCTGAAGTTCATCTGCACCACCGGCAAGCTGCCCGTGCCCTGGCCCACCCTCGTGACCACCCTGACCTACGGCGTGCAGTGCTTCAGCCGCTACCCCGACCACATGAAGCAGCACGACTTCTTCAAGTCCGCCATGCCCGAAGGCTACGTCCAGGAGCGCACCATCTTCTTCAAGGACGACGGCAACTACAAGACCCGCGCCGAGGTGAAGTTCGAG…
PX458-backbone sequence	TAACTAGAGCTCGCTGATCAGCCTCGACTGTGCCTTCTAGTTGCCAGCCATCTGTTGTTTGCCCCTCCCCCGTGCCTTCCTTGACCCTGGAAGGTGCCACTCCCACTGTCCTTTCCTAATAAAATGAGGAAATTGCATCGCATTGTCTGAGTAGGTGTCATTCTATTCTGGGGGGTGGGGTGGGGCAGGACAGCAAGGGGGAGGATTGGGAAGAGAATAGCAGGCATGCTGGGGAGCGGCCGCAGGAACCCCTAGTGATGGAGTTGGCCACTCCCTCTCTGCGCGCTCGCTCGCTCACTGAGGCCGGGCGACCAAAGGTCGCCCGACGCCCGGGCTTTGCCCGGGCGGCCTCAGTGAGCGAGCGAGCGCGCAGCTGCCTGCAGGGGCGCCTGATGCGGT…
pKLV2.2-PE40
PE40 fragment	TGCAGTTGCAGGCCAGTTGATTTGTATATAGAATTAGATGATTCGGCTTATCATTTTAAAGCACTAAATTGAAAGAGTGCCAGGAGTCAGGTTTTAACACTTCCCTAGCCAAAGGAGCTAATTAAGCTGCTTTCAGCTTCCTCTCCAGAATCACACAAGTTAAAGGACCCTTCTGCAACAAGAGCAGCGAATCTACTCAGCCAGAGCAGGAAGCTAATAAAATGTATGCTGGCTTTTAAGGGGGAAACAAATCATGAAATTGAAATTGAACACCTCTCCTTTCCCAAGGTAAGAGATCATCTTTAAGAAAAGGCTGTGTATTGTGGGGGTTTGAAGTGCAAGTTCATCTCATTATCATGGATGTTTCACCCATAATACTATCATCATATGCAGGAGAAA…
PGK promoter	CAATTCTACCGGGTAGGGGAGGCGCTTTTCCCAAGGCAGTCTGGAGCATGCGCTTTAGCAGCCCCGCTGGGCACTTGGCGCTACACAAGTGGCCTCTGGCCTCGCACACATTCCACATCCACCGGTAGGCGCCAACCGGCTCCGTTCTTTGGTGGCCCCTTCGCGCCACCTTCTACTCCTCCCCTAGTCAGGAAGTTCCCCCCCGCCCCGCAGCTCGCGTCGTGCAGGACGTGACAAATGGAAGTAGCACGTCTCACTAGTCTCGTGCAGATGGACAGCACCGCTGAGCAATGGAAGCGGGTAGGCCTTTGGGGCAGCGGCCAATAGCAGCTTTGCTCCTTCGCTTTCTGGGCTCAGAGGCTGGGAAGGGGTGGGTCCGGGGGCGGGCTCAGGGGCGGG…
Puromicine	ATGACCGAGTACAAGCCCACGGTGCGCCTCGCCACCCGCGACGACGTCCCCAGGGCCGTACGCACCCTCGCCGCCGCGTTCGCCGACTACCCCGCCACGCGCCACACCGTCGATCCGGACCGCCACATCGAGCGGGTCACCGAGCTGCAAGAACTCTTCCTCACGCGCGTCGGGCTCGACATCGGCAAGGTGTGGGTCGCGGACGACGGCGCCGCGGTGGCGGTCTGGACCACGCCGGAGAGCGTCGAAGCGGGGGCGGTGTTCGCCGAGATCGGCCCGCGCATGGCCGAGTTGAGCGGTTCCCGGCTGGCCGCGCAGCAACAGATGGAAGGCCTCCTGGCGCCGCACCGGCCCAAGGAGCCCGCGTGGTTCCTGGCCACCGTCGGCGTCTCGCCCGAC…
T2A-TaqBFP	GAGGGCAGAGGAAGTCTCCTAACATGCGGTGACGTGGAGGAGAATCCTGGCCCAATGAGCGAGCTGATTAAGGAGAACATGCACATGAAGCTGTACATGGAGGGCACCGTGGACAACCATCACTTCAAGTGCACATCCGAGGGCGAAGGCAAGCCCTACGAGGGCACCCAGACCATGAGAATCAAGGTGGTCGAGGGCGGCCCTCTCCCCTTCGCCTTCGACATCCTGGCTACTAGCTTCCTCTACGGCAGCAAGACCTTCATCAACCACACCCAGGGCATCCCCGACTTCTTCAAGCAGTCCTTCCCTGAGGGCTTCACATGGGAGAGAGTCACCACATACGAGGACGGGGGCGTGCTGACCGCTACCCAGGACACCAGCCTCCAGGACGGCTGCCTC…
pKLV2.2-backbone sequence	TTTTAAAAGAAAAGGGGGGATTGGGGGGTACAGTGCAGGGGAAAGAATAGTAGACATAATAGCAACAGACATACAAACTAAAGAATTACAAAAACAAATTACAAAAATTCAAAATTTTCGGGTTTATTACAGGGACAGCAGAGATCCAGTTTGGTTAGTACCGGGCCTGCAGTTGCAGGCCAGTTGATTTGTATATAGAATTAGATGATTCGGCTTATCATTTTAAAGCACTAAATTGAAAGAGTGCCAGGAGTCAGGTTTTAACACTTCCCTAGCCAAAGGAGCTAATTAAGCTGCTTTCAGCTTCCTCTCCAGAATCACACAAGTTAAAGGACCCTTCTGCAACAAGAGCAGCGAATCTACTCAGCCAGAGCAGGAAGCTAATAAAATGTATGCTGG…
VLP-EDCas9 (U6-gRNA - Gag-3xNES-CleavageSite-2xNLSP53-TREX2-Linker-Cas9)
U6 promoter	GAGGGCCTATTTCCCATGATTCCTTCATATTTGCATATACGATACAAGGCTGTTAGAGAGATAATTAGAATTAATTTGACTGTAAACACAAAGATATTAGTACAAAATACGTGACGTAGAAAGTAATAATTTCTTGGGTAGTTTGCAGTTTTAAAATTATGTTTTAAAATGGACTATCATATGCTTACCGTAACTTGAAAGTATTTCGATTTCTTGGCTTTATATATCTTGTGGAAAGGAC
gRNA cloning site + scaffold	GAAACACCGGAGACGGAGGACGACGAACGTCTCTGTTTAAGAGCTATGCTGGAAACAGCATAGCAAGTTTAAATAAGGCTAGTCCGTTATCAACTTGAAAAAGTGGCACCGAGTCGGTGCTTTTTTT
intervening sequence	GAATTCGCTAGCTAGGTCTTGAAAGGAGTGGGAATTGTC
CAG promoter	GACATTGATTATTGACTAGTTATTAATAGTAATCAATTACGGGGTCATTAGTTCATAGCCCATATATGGAGTTCCGCGTTACATAACTTACGGTAAATGGCCCGCCTGGCTGACCGCCCAACGACCCCCGCCCATTGACGTCAATAATGACGTATGTTCCCATAGTAACGCCAATAGGGACTTTCCATTGACGTCAATGGGTGGAGTATTTACGGTAAACTGCCCACTTGGCAGTACATCAAGTGTATCATATGCCAAGTACGCCCCCTATTGACGTCAATGACGGTAAATGGCCCGCCTGGCATTATGCCCAGTACATGACCTTATGGGACTTTCCTACTTGGCAGTACATCTACGTATTAGTCATCGCTATTACCATGGTCGAGGTGAGCCCCACGT…
HIV-gag	ATGGGTGCGAGAGCGTCAGTATTAAGCGGGGGAGAATTAGATCGATGGGAAAAAATTCGGTTAAGGCCAGGGGGAAAGAAAAAATATAAATTAAAACATATAGTATGGGCAAGCAGGGAGCTAGAACGATTCGCAGTTAATCCTGGCCTGTTAGAAACATCAGAAGGCTGTAGACAAATACTGGGACAGCTACAACCATCCCTTCAGACAGGATCAGAAGAACTTAGATCATTATATAATACAGTAGCAACCCTCTATTGTGTGCATCAAAGGATAGAGATAAAAGACACCAAGGAAGCTTTAGACAAGATAGAGGAAGAGCAAAACAAAAGTAAGAAAAAAGCACAGCAAGCAGCAGCTGACACAGGACACAGCAATCAGGTCAGCCAAAATTACCCT…
3x NES	CTCCCCCCTCTGGAGCGCCTTACTCTTGGCTCCCTGCAGTTGCCCCCACTGGAGCGGCTGACCCTGGGGTCATTGCAGTTGCCTCCACTCGAACGACTGACGTTGAGCCAG
HIV-protease cleavable site	CTCCCCCCTCTGGAGCGCCTTACTCTTGGCTCCCTGCAGTTGCCCCCACTGGAGCGGCTGACCCTGGGGTCATTGCAGTTGCCTCCACTCGAACGACTGACGTTGAGCCAG
3X NLSP53	ATGAAGCGAGCACTGCCCAACAACACCAGCTCCTCTCCCCAGCCAAAGAAGAAACCAGGAGGGTCAGGGGGAAAGCGAGCACTGCCCAACAACACCAGCTCCTCTCCCCAGCCAAAGAAGAAACCAGGAGGGTCAGGGGGA
EDCas9	TCCGAGGCACCCCGGGCCGAGACCTTTGTGTTCCTGGACCTGGAAGCCACTGGGCTCCCCAGTGTGGAGCCCGAGATTGCCGAGCTGTCCCTCTTTGCTGTCCACCGCTCCTCCCTGGAGAACCCGGAGCACGACGAGTCTGGTGCCCTAGTATTGCCCCGGGTCCTGGACAAGCTCACGCTGTGCATGTGCCCGGAGCGCCCCTTCACTGCCAAGGCCAGCGAGATCACCGGCCTGAGCAGTGAGGGCCTGGCGCGATGCCGGAAGGCTGGCTTTGATGGCGCCGTGGTGCGGACGCTGCAGGCCTTCCTGAGCCGCCAGGCAGGGCCCATCTGCCTTGTGGCCCACAATGGCTTTGATTATGATTTCCCCCTGCTGTGTGCCGAGCTGCGGCGCCTG…
pJRH-1179-backbone sequence	GCCGACTATAAGGACCACGACGGAGACTACAAGGATCATGATATTGATTACAAAGACGATGACGATAAGAGCCTGGGCAGCGGCTCCCCCAAGAAAAAACGCAAGGTGGAAGATCCTAAGAAAAAGCGGAAAGTGTAAGCTAGCAGATCTTTTTCCCTCTGCCAAAAATTATGGGGACATCATGAAGCCCCTTGAGCATCTGACTTCTGGCTAATAAAGGAAATTTATTTTCATTGCAATAGTGTGTTGGAATTTTTTGTGTCTCTCACTCGGAAGGACATATGGGAGGGCAAATCATTTAAAACATCAGAATGAGTATTTGGTTTAGAGTTTGGCAACATATGCCCATATGCTGGCTGCCATGAACAAAGGTTGGCTATAAAGAGGTCATCAGTATAT…
